# Supplementary material for: Removal Performance and Mechanism of Benzo(b)Fluorathene Using MnO2 Nanoflower/Graphene Oxide Composites
Source: Materials (Basel). 2021 Aug 6;14(16):4402. doi: 10.3390/ma14164402 (PMC8398222; doi:10.3390/ma14164402)
Supplement: Supplementary file 1 [file materials-14-04402-s001.zip]

Archive with 1 entries (1 files):
- materials-1275266-supplementary.pdf
